# Supplementary material for: Economic Evaluation of Direct Oral Anticoagulants Compared to Warfarin for Venous Thromboembolism in Thailand: A Cost-Utility Analysis
Source: Int J Environ Res Public Health. 2023 Feb 11;20(4):3176. doi: 10.3390/ijerph20043176 (PMC9961808; doi:10.3390/ijerph20043176)
Supplement: Supplementary file 1 [file ijerph-20-03176-s001.zip]

Archive with 1 entries (1 files):
- ijerph-2117410-supplementary.pdf
